# Supplementary material for: The effect of intrahepatic cholestasis in pregnancy combined with different stages of hepatitis B virus infection on pregnancy outcomes: a retrospective study
Source: BMC Pregnancy Childbirth. 2024 Apr 6;24:245. doi: 10.1186/s12884-024-06460-9 (PMC10998294; doi:10.1186/s12884-024-06460-9)
Supplement: Supplementary file 1 — Supplementary Materials 1. [file 12884_2024_6460_MOESM1_ESM.xlsx]

## Sheet: ICP 数据分组
Supplemental file 1 statistical data
Groups	maternal age	Prepregnancy weight(kg)	maternal height(cm)	Delivery weight(cm)	Prepregnancy BMI	Delivery BMI	gestationalage（days）	MSAF	preterm labor	fetal death	1 min Apgar score	birth weight	birth height	Admitted to the NICU	Peak of TBA	HBeAg	virus load (low, medium, high)	HBV virus load	ALT	AST	TBIL
ICP	28	54	168	76	19.1327	26.9274	270	No	No	No	10	3250	50	No	19.37				13	17	9.1
ICP	29	45	160	62.5	17.5781	24.4141	267	Yes	Yes	No	10	3100	50	No	72.9				10	15	7.2
ICP	29	48.5	166	50	17.6005	18.1449	230	No	Yes	No	10	1600	40	Yes	174.3				8	9	2.6
ICP	30	49	155	64	20.3954	26.6389	238	No	Yes	No	10	2150	46	Yes	75.7				11	16	5
ICP	23	49.5	163	55	18.6307	20.7008	259	No	No	No	10	2650	48	No	78				11	19	3.6
ICP	36	63	158	73	25.2363	29.2421	244	No	Yes	No	10	1250	38	Yes	19.8				20	20	4.6
ICP	32	54	162	66	20.5761	25.1486	273	No	No	No	10	3150	50	No	38				9	17	3.4
ICP	28	50	152	58	21.6413	25.1039	267	No	No	No	10	3200	47	No	59.3				12	17	4.2
ICP	31	49	161	54	18.9036	20.8325	null	null	null	null	null	null	null	null	40.8				7	13	3.9
ICP	31	55	162	70	20.9572	26.6728	240	No	Yes	No	10	2250	45	null	44.3				12	14	10.9
ICP	23	46	150	60	20.4444	26.6667	266	Yes	No	No	10	3400	48	null	20.2				13	29	5.8
ICP	26	47	160	63	18.3594	24.6094	null	No	null	null	null	null	null	null	null				null	null	null
ICP	39	51	162.5	65	19.3136	24.6154	265	No	No	No	10	3200	null	null	32.6				9	20	4.5
ICP	30	42.5	164	59	15.8016	21.9363	227	No	Yes	No	5	2200	42	null	null				16	25	null
ICP	27	48	161	68	18.5178	26.2336	272	No	No	No	10	3400	52	null	10.1				12	16	4.9
ICP	29	41.5	158	51	16.6239	20.4294	264	No	No	No	10	2400	46	null	18.1				19	32	4.4
ICP	35	85	163.5	76.5	31.7968	28.6171	260	No	No	No	10	2850	48	null	81.4				22	32	6.7
ICP	28	53	163	55	19.9481	20.7008	null	No	null	null	null	null	null	null	null				null	null	null
ICP	31	62.5	155	65	26.0146	27.0552	268	No	No	No	10	3400	51	null	58				22	23	6.3
ICP	31	72	168	80	25.5102	28.3447	283	Yes	No	No	10	2900	49	null	14.7				3	10	3.6
ICP	41	49.5	165	61.5	18.1818	22.5895	261	No	No	No	10	2950	48	null	36.7				8	14	4.8
ICP	32	52	163	67.5	19.5717	25.4055	285	No	No	No	10	3350	52	null	18.8				13	20	4.4
ICP	33	45	160	53	17.5781	20.7031	225	No	Yes	No	8	1800	45	null	117.5				203	128	33.7
ICP	35	47	155	44.5	19.563	18.5224	null	No	null	null	null	null	null	null	null				null	null	null
ICP	31	52	158	74	20.83	29.6427	275	No	No	No	10	3100	48	No	25.2				6	15	3.2
ICP	30	53	170	70	18.3391	24.2215	264	No	No	No	10	2700	50	No	50.1				11	18	8.3
ICP	31	56	157	63	22.719	25.5588	267	No	No	No	10	3200	49	No	38.9				9	14	8.8
ICP	33	53	157	64	21.5019	25.9645	266	No	No	No	10	3100	49	No	61.7				6	14	7.8
ICP	25	52.5	165	68.5	19.2837	25.1607	267	No	No	No	10	2700	null	No	40.9				15	22	5.5
ICP	28	42	153	56	17.9418	23.9224	277	No	No	No	10	3300	48	Yes	13.4				6	16	6.1
ICP	31	58	164	70	21.5645	26.0262	246	Yes	Yes	No	9	2900	48	Yes	41.5				11	15	6.3
ICP	31	50	158	65	20.0288	26.0375	267	No	No	No	10	3650	52	No	20.2				29	37	8.3
ICP	31	48	158	55	19.2277	22.0317	262	No	No	No	10	2250	45	Yes	51				73	54	10.1
ICP	30	50	162.5	63	18.9349	23.858	266	No	No	No	10	2850	49	No	51.5				9	16	10.1
ICP	30	54	163	65	20.3244	24.4646	266	No	No	No	10	2750	50	No	33.6				14	19	7.6
ICP	31	55.5	168	73	19.6641	25.8645	259	No	No	No	10	2600	48	No	35.8				20	19	3.4
ICP	25	52.5	163	65	19.7599	24.4646	246	No	No	No	10	2360	47	Yes	28.9				12	20	4.8
ICP	34	58	159	74	22.9421	29.271	268	No	No	No	10	3250	49	No	30				62	28	4.4
ICP	30	40	156	53	16.4366	21.7784	273	No	No	No	10	2900	46	No	13.4				11	20	6.1
ICP	33	53	165	64	19.4674	23.5078	264	No	No	No	10	3000	49	No	44.7				9	17	3.1
ICP	29	47	155	56.65	19.563	23.5796	241	No	Yes	No	10	2150	45	Yes	19.2				14	21	5.7
ICP	31	60	155	61	24.974	25.3902	269	No	No	No	10	2800	51	No	32.5				447	166	12.2
ICP	28	45	150	56.5	20	25.1111	267	No	No	No	10	2850	49	No	44.2				6	15	10.2
ICP	35	48	161	58	18.5178	22.3757	250	No	Yes	No	10	2700	47	Yes	78.5				9	17	3.6
ICP	28	58	160	78	22.6562	30.4688	280	No	No	No	10	3450	50	No	10.2				27	36	3.4
ICP	22	43	158	60	17.2248	24.0346	273	No	No	No	10	2850	52	Yes	21.2				20	23	6.5
ICP	30	54	162	65.5	20.5761	24.9581	265	No	No	No	9	2900	45	No	17.8				29	27	null
ICP	34	58	156	63	23.833	25.8876	275	No	No	No	10	3600	50	No	13.1				9	17	4.1
ICP	19	50	150	58	22.2222	25.7778	275	No	No	No	10	2950	49	Yes	23.7				8	13	3.2
ICP	33	50	155	62	20.8117	25.8065	266	No	No	No	10	2950	48	No	43.5				11	18	3.3
ICP	27	45	153	51.3	19.2234	21.9146	248	No	Yes	No	10	2700	46	Yes	183.1				14	16	6.7
ICP	null	44	153	55	18.7962	23.4952	null	null	null	null	null	null	null	null	null				null	null	null
ICP	39	41	158	45	16.4237	18.026	157	null	null	Yes	null	540	32	Yes	105				12	15	4.4
ICP	29	56	159	70.5	22.151	27.8866	267	null	No	No	10	3400	47	No	56.5				11	16	4.4
ICP	25	49	164	62	18.2183	23.0518	271	null	No	No	10	2800	48	No	12.6				11	13	6.7
ICP	33	42	157	51	17.0392	20.6905	null	null	null	null	null	null	null	null	null				null	null	null
ICP	30	42	160	56	16.4062	21.875	null	null	null	null	null	null	null	null	null				null	null	null
ICP	36	52	155	62	21.6441	25.8065	271	No	No	No	10	3600	51	No	12.7				9	19	4.2
ICP	27	48	163	58	18.0662	21.83	268	No	No	No	10	3300	50	No	10.2				11	23	4.4
ICP	28	48.5	161	65	18.7107	25.0762	270	No	No	No	10	2700	48	No	24.9				10	20	13.6
ICP	26	42	151	60	18.4202	26.3146	281	No	No	No	10	3050	50	No	12.3				9	17	3.4
ICP	28	54	166	60.9	19.5965	22.1004	268	No	No	No	10	3000	49	No	27				8	14	3.3
ICP	29	43	157	51.5	17.4449	20.8933	248	No	Yes	No	10	2600	46	Yes	77.4				8	14	null
ICP	26	47.5	153	57.5	20.2913	24.5632	269	No	No	No	10	2700	44	No	28.9				10	20	4.1
ICP	41	58	158	71	23.2335	28.441	273	No	No	No	10	3600	51	No	null				8	16	8.4
ICP	29	48	155	60	19.9792	24.974	263	No	No	No	10	3000	50	No	40.2				7	15	7.7
ICP	33	59.8	168	75.4	21.1876	26.7149	267	No	No	No	10	3100	48	No	null				13	16	4.2
ICP	38	50	161	61	19.2894	23.533	277	No	No	No	10	3250	48	No	22.7				7	15	4.7
ICP	33	65	164	76	24.1672	28.257	279	No	No	No	10	2850	49	No	14				12	16	8.6
ICP	28	52	163	61.5	19.5717	23.1473	268	No	No	No	10	3000	50	No	32.2				13	19	5.5
ICP	34	53.5	165	64.5	19.6511	23.6915	282	No	No	No	7	4000	52	Yes	21.5				8	24	8.6
ICP	39	60	150	70	26.6667	31.1111	243	No	Yes	No	10	2300	42	No	74.2				11	18	5
ICP	25	42.6	155	58.5	17.7315	24.3496	268	No	No	No	10	3000	50	No	32.2				13	19	5.5
ICP	20	65	162	84	24.7676	32.0073	268	No	No	No	10	3200	50	No	52.7				8	13	5.7
ICP	37	45	155	52	18.7305	21.6441	242	No	No	No	10	2000	44	Yes	56				8	15	3.1
ICP	32	51.5	156	61	21.1621	25.0657	265	No	No	No	10	2600	46	No	62.5				10	16	4.2
ICP	32	55	158	64.5	22.0317	25.8372	267	No	No	No	10	2650	45	No	52.5				15	23	6.9
ICP	27	53	163	74	19.9481	27.852	275	No	No	No	10	3250	50	No	49.2				8	17	5.7
ICP	24	47	161	58	18.132	22.3757	230	No	Yes	No	10	1590	38	Yes	63				360	154	7
ICP	30	54	164	68	20.0773	25.2826	245	No	No	No	10	2530	43	Yes	148.9				8	13	5.3
ICP	31	60	160	68.5	23.4375	26.7578	225	Yes	Yes	No	9	2000	44	Yes	143.7				525	536	12.1
ICP	null	null	163	null	null	null	225	Yes	Yes	No	9	1750	43	Yes	null				null	null	null
ICP	24	54	150	67	24	29.7778	262	Yes	No	Yes	1	2650	48	No	22.9				109	264	11.5
ICP	35	49	156	60	20.1348	24.6548	277	No	No	No	10	3150	48	No	19				5	17	3.7
ICP	null	null	157	null	null	null	278	Yes	No	No	10	3300	48	No	null				null	null	null
ICP	28	40	162	53	15.2416	20.1951	262	No	No	No	10	3000	50	No	36.3				13	19	5.9
ICP	30	58	160	70	22.6562	27.3438	273	No	No	No	10	3400	50	No	37.4				30	28	6.4
ICP	28	56	157	65	22.719	26.3702	278	No	No	No	10	3000	49	No	21.9				268	129	9.7
ICP	26	52	164	60	19.3337	22.3081	232	No	Yes	No	10	2100	41	Yes	11				100	72	4.9
ICP	null	null	153	null	null	null	232	No	Yes	No	10	2100	45	Yes	null				null	null	null
ICP	31	50	158	58.5	20.0288	23.4337	267	No	No	No	10	3200	47	No	50.7				10	17	3.8
ICP	35	47.5	157	59.5	19.2706	24.1389	231	No	Yes	No	10	2050	43	Yes	44.9				89	52	11.6
ICP	26	48	156	67	19.7239	27.5312	266	No	No	No	3	4300	52	Yes	14.4				116	75	5.6
ICP	26	43	163	60.5	16.1843	22.7709	265	No	No	No	10	2350	46	Yes	24.2				17	20	5.1
ICP	null	null	163	null	null	null	265	No	No	No	10	2100	46	Yes	null				null	null	null
ICP	23	49	160	61	19.1406	23.8281	281	No	No	No	10	3400	48	Yes	18.7				13	41	5.8
ICP	32	46.5	156	56.5	19.1075	23.2166	255	No	Yes	No	10	2000	45	Yes	47.2				44	33	12.3
ICP	null	null	162	null	null	null	255	No	Yes	No	10	2250	43	Yes	null				null	null	null
ICP	29	48	165	61	17.6309	22.4059	264	No	No	No	10	3550	50	No	38.7				8	14	8.6
ICP	36	56.5	162	74	21.5287	28.1969	267	No	No	No	10	3360	50	No	13.3				21	26	4.6
ICP	33	54	153	74	23.0681	31.6118	260	No	No	No	9	2650	48	No	11.5				24	22	7.4
ICP	null	null	160	null	null	null	260	Yes	No	No	10	2650	46	No	null				null	null	null
ICP	29	48.5	155	62	20.1873	25.8065	274	No	No	No	10	3050	50	No	31.5				13	20	4.1
ICP	29	49	161	57	18.9036	21.9899	204	Yes	Yes	No	10	1750	40	Yes	null				null	null	null
ICP	44	53	160	67.6	20.7031	26.4062	264	No	No	No	10	3100	46	No	18.3				12	18	10.9
ICP	35	51	158	67	20.4294	26.8386	261	No	No	No	10	2850	48	No	38.9				11	20	3.6
ICP	null	null	158	null	null	null	261	No	No	No	10	2300	46	Yes	null				null	null	null
ICP	27	41	167	56	14.7011	20.0796	267	No	No	No	10	2500	45	No	65.2				13	22	4.7
ICP	29	46	155	61	19.1467	25.3902	265	No	No	No	10	3000	46	No	42.9				9	17	5
ICP	34	42	162	55	16.0037	20.9572	251	No	Yes	No	9	2950	42	Yes	70.2				10	16	7.5
ICP	21	53	160	65.5	20.7031	25.5859	235	Yes	Yes	No	10	1850	40	Yes	107.1				60	42	6.8
ICP	31	54	157	72	21.9076	29.2101	254	No	Yes	No	10	2850	47	Yes	93.5				12	19	5.3
ICP	29	48	155	62	19.9792	25.8065	246	No	Yes	No	10	2300	43	Yes	43				14	19	5.1
ICP	30	51	158	69	20.4294	27.6398	289	No	No	No	5	3500	50	Yes	35.8				14	17	4.2
ICP	29	45	166	55	16.3304	19.9594	262	Yes	No	No	10	2900	49	No	48.3				14	17	9.8
ICP	38	66	164	75.5	24.539	28.0711	265	No	No	No	10	3400	51	Yes	30.5				7	14	6.1
ICP	32	44	158	60	17.6254	24.0346	280	No	No	No	10	3000	48	No	null				null	null	null
ICP	null	null	158	null	null	null	266	No	No	No	10	3000	49	No	43.2				14	19	4.6
ICP	28	52	155	65	21.6441	27.0552	250	No	Yes	No	10	2650	47	Yes	51.4				17	18	5.1
ICP	33	55	157	63	22.3133	25.5588	244	No	Yes	No	10	2300	45	Yes	43.8				13	31	8.6
ICP	30	75	160	87	29.2969	33.9844	261	No	No	No	10	3500	49	No	72.2				15	21	9.3
ICP	28	45	161	null	17.3604	null	236	No	Yes	No	9	2100	43	Yes	125.4				307	315	31.7
ICP	28	44	156	53.5	18.0802	21.9839	247	No	Yes	No	10	2400	45	Yes	42.9				16	35	3.4
ICP	18	45	159	59	17.7999	23.3377	242	Yes	Yes	No	7	2400	43	Yes	62.4				448	352	16.6
ICP	36	60	163	75	22.5827	28.2284	270	No	No	No	10	2850	49	No	24.7				10	16	5.8
ICP	15	45	164	54.5	16.7311	20.2632	240	Yes	Yes	No	10	1900	40	Yes	59.7				404	409	11.7
ICP	36	52	155	55	21.6441	22.8928	257	Yes	Yes	No	10	3000	46	Yes	46				304	161	84.9
ICP	31	47	165	56.5	17.2635	20.753	235	No	Yes	No	10	2450	43	Yes	56.9				7	14	5.2
ICP	23	72.2	157	71	29.2912	28.8044	239	No	Yes	No	10	2500	47	Yes	64.6				9	14	3.8
ICP	36	39	158	46.5	15.6225	18.6268	260	No	No	No	10	2500	47	Yes	57.2				36	34	19.6
ICP	25	35	160	44	13.6719	17.1875	261	No	No	No	10	2800	47	Yes	56.5				8	16	6.4
ICP	29	57	162	71	21.7193	27.0538	268	No	No	No	10	3300	49	Yes	38.9				22	18	8.9
ICP	31	44	158	61.5	17.6254	24.6355	235	No	Yes	No	10	2300	46	Yes	92.9				367	249	14
ICP	null	null	155	null	null	null	235	No	Yes	No	10	2050	41	Yes	null				null	null	null
ICP	29	48.5	167	64	17.3904	22.9481	273	Yes	No	No	10	2900	46	No	37.7				12	17	4.3
ICP	32	52	154	68	21.9261	28.6726	267	No	No	No	10	2650	45	No	null				null	null	null
ICP	null	null	155	null	null	null	244	No	Yes	No	10	2500	44	Yes	23.4				13	21	9
ICP	29	45.5	158	51	18.2262	20.4294	221	No	Yes	No	8	1750	42	Yes	55.5				13	17	3.5
ICP	27	46	153	62.5	19.6506	26.6991	274	No	No	No	10	3600	49	No	24.1				14	22	5.6
ICP	27	42	163	58.5	15.8079	22.0181	265	No	No	No	10	2900	45	No	28.4				16	18	11.9
ICP	null	null	159	null	null	null	265	No	No	No	10	2400	45	No	null				null	null	null
ICP	28	null	161	64	null	24.6904	266	No	No	No	10	2750	48	No	61.7				13	22	5.5
ICP	28	58	160	69	22.6562	26.9531	259	No	No	No	10	2200	43	Yes	40				23	20	4.7
ICP	28	null	155	70	null	29.1363	281	No	No	No	9	3600	53	Yes	19.9				147	86	6.7
ICP	25	42	153	57	17.9418	24.3496	269	No	No	No	10	2650	46	No	36.1				9	17	5.8
ICP	36	51	160	61.5	19.9219	24.0234	265	No	No	No	10	3100	49	No	50.8				18	17	4.6
ICP	34	55	160	65	21.4844	25.3906	269	No	No	No	10	3350	48	No	47.8				10	20	9.4
ICP	null	null	162	null	null	null	271	No	No	No	10	3300	50	No	null				null	null	null
ICP	30	50.5	165	63.5	18.5491	23.3242	272	No	No	No	10	3100	51	No	21.6				689	409	26.1
ICP	28	55	168	65.5	19.487	23.2072	247	No	Yes	No	8	2420	45	Yes	46.4				16	16	6.2
ICP	39	57	162	68	21.7193	25.9107	267	No	No	No	10	3400	49	No	27.7				6	13	6.5
ICP	25	45	169	64	15.7558	22.4082	259	No	No	No	10	2800	47	Yes	39.3				9	13	6.6
ICP	null	null	157	null	null	null	251	No	Yes	No	10	3100	49	Yes	null				null	null	null
ICP	25	46	153	58.5	19.6506	24.9904	280	No	No	No	10	3350	50	Yes	28.1				29	28	12.8
ICP	33	54	160	62	21.0938	24.2188	241	No	No	No	10	2320	46	Yes	72				82	56	26.6
ICP	24	42.5	156	61	17.4638	25.0657	270	No	No	No	10	2750	47	No	44.8				205	120	8.6
ICP	35	61	161	75	23.533	28.9341	251	Yes	Yes	No	8	2100	44	Yes	12				35	68	105.8
ICP	null	null	155	null	null	null	251	Yes	Yes	No	6	2060	45	Yes	null				null	null	null
ICP	37	58	153	67	24.7768	28.6215	276	No	No	No	10	3350	50	No	12.8				12	19	7.1
ICP	32	52	162	63	19.8141	24.0055	278	No	No	No	10	3450	48	No	122				11	17	5.6
ICP	26	50	158	67	20.0288	26.8386	253	No	Yes	No	10	2700	45	Yes	31.1				156	136	10
ICP	null	null	155	null	null	null	253	No	Yes	No	10	2500	47	Yes	null				null	null	null
ICP	25	44	160	55	17.1875	21.4844	248	No	Yes	No	10	2700	46	Yes	86.3				19	17	7.3
ICP	37	62	161	71.2	23.9188	27.4681	236	Yes	Yes	No	8	2200	42	Yes	81.5				106	76	18.5
ICP	27	53	161	66	20.4467	25.462	249	No	Yes	No	10	2200	44	Yes	40.3				10	12	5.6
ICP	null	null	159	null	null	null	249	No	Yes	No	10	2000	43	Yes	null				null	null	null
ICP	26	42.5	153	61	18.1554	26.0584	239	No	Yes	No	10	2100	45	Yes	84.8				394	212	23.9
ICP	null	null	162	null	null	null	239	No	Yes	No	10	1850	42	Yes	null				null	null	null
ICP	28	45	159	64	17.7999	25.3155	272	No	No	No	10	3250	48	No	31.5				15	24	5.2
ICP	33	55	163	70	20.7008	26.3465	274	Yes	No	No	10	3100	48	Yes	11				10	14	6.4
ICP	32	45.8	164	56.6	17.0286	21.044	268	No	No	No	10	2700	49	Yes	54.2				14	9	5.6
ICP	33	55	160	65	21.4844	25.3906	268	No	No	No	10	4100	55	Yes	68				8	15	8.6
ICP	28	44	163	57	16.5607	21.4536	256	No	Yes	No	10	2900	48	Yes	25.8				4	19	null
ICP	27	65	168	76	23.03	26.9274	237	No	Yes	No	10	2200	46	Yes	null				null	null	null
ICP	27	52	156	67	21.3675	27.5312	264	No	No	No	10	2550	47	No	29.8				13	18	null
ICP	31	63.5	159	66	25.1177	26.1066	242	Yes	Yes	No	10	2500	48	Yes	49				59	50	null
ICP	28	null	158	87	null	34.8502	259	No	No	No	10	3300	49	No	48.3				12	13	7.1
ICP	34	54	164	70	20.0773	26.0262	271	No	No	No	10	3250	49	No	null				null	null	null
ICP	38	48	158	58	19.2277	23.2335	248	No	Yes	No	10	1900	42	Yes	29.6				38	45	2.9
ICP	null	null	163	null	null	null	250	No	Yes	No	10	2300	45	Yes	null				null	null	null
ICP	35	60	159	72	23.7332	28.4799	269	No	No	No	10	2700	47	No	21.4				8	14	null
ICP	29	56	162	70.5	21.3382	26.8633	262	No	No	No	10	2500	49	No	10.9				11	16	5.1
ICP	38	45	161	56	17.3604	21.6041	270	No	No	No	10	3250	48	No	35.8				7	12	null
ICP	30	47	159	60	18.591	23.7332	264	No	No	No	10	2900	47	No	16				13	17	10.7
ICP	30	51	158	70	20.4294	28.0404	262	No	No	No	10	3000	49	No	27.6				24	20	5.8
ICP	19	53	156	63	21.7784	25.8876	274	Yes	No	No	10	3000	48	No	37.4				18	19	11.1
ICP	31	52.5	165	61.5	19.2837	22.5895	259	No	No	No	10	2700	46	No	19.9				18	14	8.5
ICP	27	43	150	53.5	19.1111	23.7778	260	No	No	No	10	2650	48	No	29.2				14	16	5.2
ICP	31	50	160	56	19.5312	21.875	276	No	No	No	10	4100	53	No	50.7				27	23	null
ICP	32	54	153	65	23.0681	27.7671	268	No	No	No	10	2350	46	No	19.5				10	12	9.2
ICP	27	53	150	53.5	23.5556	23.7778	244	No	Yes	No	10	2200	46	Yes	34.3				10	15	8.3
ICP	39	37.5	163	53	14.1142	19.9481	267	No	No	No	10	2800	49	null	25.7				12	17	10.7
ICP	31	50	160	54	19.5312	21.0938	247	No	Yes	No	10	2150	45	Yes	46				9	11	null
ICP	null	null	167	null	null	null	247	No	Yes	No	10	2200	45	Yes	null				null	null	null
ICP	23	46	154	56	19.3962	21.6	247	No	Yes	No	10	2300	45	Yes	40.4				38	28	33.1
ICP	27	46	161	60	17.7462	23.1473	275	No	No	No	10	3250	52	No	14.5				30	27	null
ICP	28	47	159	59	18.591	23.3377	267	No	No	No	10	3250	50	No	38.6				12	17	9.2
ICP	30	47	153	58	20.0777	24.7768	269	No	No	No	10	2850	45	No	58.6				13	16	6.6
ICP	31	49	162	62	18.6709	23.6244	275	No	No	No	10	3650	51	No	23.3				55	31	5.9
ICP	26	48	159	53	18.9866	20.9644	229	No	Yes	No	10	1950	42	Yes	115.4				10	14	8
ICP	32	53	163	65	19.9481	24.4646	260	No	No	No	10	2750	48	No	40.2				null	null	null
ICP	24	61	164	71	22.68	26.398	273	Yes	No	No	10	3850	52	Yes	47.4				15	18	18.4
ICP	31	51	160	63	19.9219	24.6094	284	Yes	No	No	10	3300	52	No	17.7				8	16	9.2
ICP	36	46	163	56	17.3134	21.0772	275	No	No	No	10	2950	48	No	37.1				11	20	9.7
ICP	29	57	168	71	20.1956	25.1559	287	Yes	No	No	10	3450	50	No	21.1				14	15	5.8
ICP	37	54	156	80	22.1893	32.8731	243	No	Yes	No	9	2150	45	Yes	null				50	37	null
ICP	null	null	159	null	null	null	243	No	Yes	No	9	1950	43	Yes	null				null	null	null
ICP	32	47	158	56	18.8271	22.4323	266	No	No	No	10	2750	47	No	29.6				6	15	null
ICP	34	48	164	60	17.8465	22.3081	249	No	Yes	No	10	2800	50	Yes	41.6				11	19	8.9
ICP	28	63	158	78	25.2363	31.245	263	No	No	No	10	3700	50	No	12.7				12	14	7.4
ICP	27	55	163	57.5	20.7008	21.6418	277	Yes	No	No	10	2900	47	No	14.9				14	18	null
ICP	27	65	159	74	25.711	29.271	275	No	No	No	10	3700	50	No	11.1				62	51	null
ICP	34	50	162	72	19.052	27.4348	287	No	No	No	10	3700	51	No	33.6				13	14	5.6
ICP	34	56	161	66	21.6041	25.462	243	No	Yes	No	10	2260	45	Yes	101.9				11	9	6.6
ICP	31	49	159	59.5	19.3821	23.5355	267	No	No	No	10	3100	49	No	29.2				41	29	11
ICP	29	null	158	58	null	23.2335	266	No	No	No	10	2850	49	No	30.4				12	13	7.4
ICP	30	60	156	79	24.6548	32.4622	274	Yes	No	No	10	3550	50	No	null				null	null	null
ICP	24	43	165	56	15.7943	20.5693	286	Yes	No	No	10	2500	48	No	51.2				8	17	6.6
ICP	26	45	150	54	20	24	259	No	No	No	10	2550	47	No	31.7				16	19	null
ICP	31	50	160	64	19.5312	25	276	No	No	No	10	2900	49	No	21.1				10	18	9.4
ICP	29	51	153	63	21.7865	26.9127	247	No	Yes	No	10	2570	45	Yes	41.2				9	15	null
ICP	23	45	150	59	20	26.2222	245	No	Yes	No	10	2150	47	Yes	32.9				13	20	8.8
ICP	32	60	163	72	22.5827	27.0993	272	No	No	No	10	3290	53	No	24				13	17	4.9
ICP	28	44	160	57	17.1875	22.2656	271	No	No	No	10	2900	48	No	14.2				8	16	null
ICP	27	43.5	167	58	15.5975	20.7967	277	No	No	No	10	3550	50	No	25.4				14	17	null
ICP	29	60	163	68	22.5827	25.5937	254	No	Yes	No	10	2800	48	Yes	57.1				9	10	null
ICP	26	51	160	61	19.9219	23.8281	272	No	No	No	10	2500	49	No	16.9				20	21	12.3
ICP	36	54.5	167	62.5	19.5418	22.4103	257	No	Yes	No	10	3300	50	Yes	43.2				302	180	null
ICP	32	46.5	154	55.5	19.607	23.4019	246	No	Yes	No	9	1400	43	Yes	49.1				31	33	null
ICP	25	42	null	59	null	null	238	No	Yes	No	10	2200	48	Yes	97				13	49	97
ICP	null	null	null	null	null	null	238	No	Yes	No	10	1400	37	Yes	null				null	null	null
ICP	34	41.5	155	53	17.2737	22.0604	264	No	No	No	null	3300	50	No	17.2				8	17	null
ICP	28	61	158	78	24.4352	31.245	242	No	Yes	No	9	1750	42	Yes	46.6				21	30	8.3
ICP	null	null	null	null	null	null	null	No	Yes	No	9	2000	41	Yes	null				null	null	null
ICP	31	46	160	58	17.9688	22.6562	260	No	No	No	10	2150	46	Yes	null				null	null	null
ICP	null	null	null	null	null	null	null	No	No	No	10	2500	47	No	null				null	null	null
ICP	26	47.5	155	64	19.7711	26.6389	273	Yes	No	No	10	2700	49	Yes	14				12	19	4.9
ICP	28	54	160	66	21.0938	25.7812	231	No	Yes	No	10	2050	44	Yes	44.6				9	16	10.6
ICP	37	56	150	65	24.8889	28.8889	273	No	No	No	10	2950	48	No	null				null	null	null
ICP	32	69	165	77.5	25.3444	28.4665	262	No	No	No	10	2750	46	No	35.7				9	15	6.1
ICP	30	40	150	51	17.7778	22.6667	277	Yes	No	No	10	3000	48	No	28.1				17	19	10.1
ICP	43	44	155	51	18.3143	21.2279	248	No	Yes	No	10	2600	48	Yes	58.6				5	13	null
ICP	23	45	158	62.5	18.026	25.0361	246	No	Yes	No	9	2300	45	Yes	50.2				15	20	5.3
ICP	27	60	158	72.5	24.0346	29.0418	262		null	Yes	null	2200	44	null	24				12	17	null
ICP	25	54.5	161	66.5	21.0254	25.6549	258	No	Yes	No	10	3200	50	No	37.6				null	null	null
ICP	29	48	156	64.5	19.7239	26.5039	263	No	No	No	8	3200	50	No	55.8				12	23	5.1
ICP	21	62	150	70	27.5556	31.1111	263	No	No	No	8	2950	47	Yes	36.8				10	13	4
ICP	25	51	175	60.5	16.6531	19.7551	266	No	No	No	10	2750	47	No	30.3				11	16	2.8
ICP	29	45	160	55	17.5781	21.4844	268	No	No	No	10	3150	50	No	34.7				9	14	6.7
ICP	28	null	null	58	null	null	217	No	Yes	No	10	1550	40	Yes	101.7				null	null	null
ICP	25	51	163	65.5	19.1953	24.6528	262	No	No	No	10	2600	48	No	27.5				18	24	4.1
ICP	24	null	null	52	null	null	255	No	Yes	No	9	2400	45	Yes	48				57	51	23.3
ICP	29	55	158	66	22.0317	26.4381	261	No	No	No	10	3050	51	No	39.2				9	20	2.7
ICP	32	50	155	62	20.8117	25.8065	267	No	No	No	10	3200	51	No	30.1				7	22	9.6
ICP	23	null	null	null	null	null	226	No	Yes	No	8	1800	43	Yes	null				null	null	null
ICP	37	48	159	58	18.9866	22.9421	263	Yes	No	No	10	3000	50	No	36.4				12	13	null
ICP	37	47	159	56	18.591	22.151	239	Yes	Yes	No	10	2200	45	Yes	95.2				null	null	null
ICP	32	60	160	75	23.4375	29.2969	278	No	No	No	10	2900	48	No	31.6				20	16	null
ICP	30	53	160	70	20.7031	27.3438	266	No	No	No	10	3200	46	No	33.7				11	16	6.2
ICP	25	52	154	63	21.9261	26.5643	229	No	Yes	No	8	2000	45	Yes	null				17	18	null
ICP	33	43	158	56	17.2248	22.4323	271	No	No	No	10	2850	48	No	15.3				62	60	5
ICP	29	52	164	68	19.3337	25.2826	284	No	No	No	10	3200	49	No	27.7				37	28	7.1
ICP	28	46	154	54	19.3962	22.7694	246	No	Yes	No	10	2600	46	Yes	22.4				445	229	null
ICP	32	43	158	54	17.2248	21.6311	257	No	Yes	No	10	2250	44	Yes	41.5				11	14	5.5
ICP	28	76	168	86	26.9274	30.4705	263	No	No	No	10	3400	50	No	26.4				7	17	5.5
ICP	31	null	null	54	null	null	241	No	Yes	No	8	2500	48	Yes	27.9				7	17	7
ICP	31	62.5	158	75	25.0361	30.0433	274	No	No	No	10	2900	50	No	44.6				12	15	2.3
ICP	28	50	161	65	19.2894	25.0762	276	No	No	No	10	3350	47	No	22				14	18	2.8
ICP	20	41.5	null	56	null	null	264	No	No	No	10	2900	46	No	34.9				257	281	13.7
ICP	30	46	155	58	19.1467	24.1415	270	No	No	No	10	2650	47	Yes	28.3				12	13	4.1
ICP	26	null	null	70	null	null	276	No	No	No	10	3400	50	No	17.2				10	17	5.5
ICP	31	53	155	64	22.0604	26.6389	250	No	Yes	No	10	2580	46	Yes	42.7				555	457	16.7
ICP	39	53	null	60	null	null	262	No	No	No	10	2500	47	No	37				21	25	null
ICP	29	49	163	59	18.4425	22.2063	261	No	No	No	10	2950	48	No	39.2				11	16	null
ICP	27	51	155	65	21.2279	27.0552	246	No	Yes	No	10	2450	47	Yes	30.7				16	21	4.5
ICP	29	46	165	60.5	16.8962	22.2222	261	No	No	No	10	2500	46	Yes	25.3				24	29	null
ICP	24	48.5	160	60	18.9453	23.4375	253	No	Yes	No	9	2650	46	Yes	44.9				8	17	4.1
ICP	28	null	null	62	null	null	243	No	Yes	No	10	2400	46	Yes	43.6				21	14	null
ICP	26	44	157	55	17.8506	22.3133	272	No	No	No	10	3600	51	No	57.8				31	21	12.2
ICP	29	40	151	49	17.5431	21.4903	259	No	No	No	10	2800	48	No	35.3				14	21	null
ICP	31	42.4	155	59	17.6483	24.5578	278	No	No	No	10	3000	49	Yes	45.3				16	17	6.7
ICP	28	60	161	82	23.1473	31.6346	287	No	No	No	10	3600	50	No	42.5				27	26	8
ICP	24	50	158	62	20.0288	24.8358	284	No	No	No	10	4050	52	No	53.9				57	40	7.6
ICP	36	65	168	79	23.03	27.9904	267	No	No	No	10	3800	51	No	87.7				26	25	9.2
ICP	27	53	165	67	19.4674	24.6097	271	No	No	No	10	3350	48	No	21.6				66	57	7.1
ICP	34	44	152	60	19.0443	25.9695	285	Yes	No	No	10	3450	49	Yes	33.5				20	7.7	1.5
ICP	27	71	160	81	27.7344	31.6406	258	No	Yes	No	10	3200	47	Yes	37				14	16	8
ICP	27	61	167	72	21.8724	25.8166	258	No	No	No	10	2900	48	No	37.8				13	16	10.6
ICP	23	54	155	66	22.4766	27.4714	272	No	No	No	10	3050	48	Yes	29.5				31	26	6.2
ICP	26	60	159	70	23.7332	27.6888	272	Yes	No	No	10	2000	46	No	35.2				11	20	12.4
ICP	26	null	null	65	null	null	241	No	Yes	No	8	2050	42	Yes	73.3				4	20	12.2
ICP	32	55.7	null	69	null	null	243	No	Yes	No	10	3250	45	Yes	55.6				14	19	10.2
ICP	29	60	158	64	24.0346	25.6369	266	No	No	No	10	3800	50	No	53.6				15	20	8.9
ICP	31	60	158	75	24.0346	30.0433	275	No	No	No	10	3350	54	No	27.3				7	14	11.5
ICP	29	59	163	62	22.2063	23.3355	277	Yes	No	No	9	3350	52	Yes	27.1				20	23	7.6
ICP	31	56	null	69	null	null	276	No	No	No	10	2100	50	Yes	37.2				127	51	6.4
ICP	29	55	null	67	null	null	231	No	Yes	No	10	2350	44	Yes	33.7				126	72	11.2
ICP	null	null	null	null	null	null	null	null	null	null	8	3750	45	null	null				null	null	null
ICP	28	53.5	164	71	19.8914	26.398	270	Yes	No	No	10	3500	51	No	38.5				15	17	9.3
ICP	31	54	160	69	21.0938	26.9531	267	No	No	No	10	3150	51	Yes	25.2				74	66	18.1
ICP	32	56.5	158	64	22.6326	25.6369	267	No	No	No	10	3300	47	No	115.7				89	56	18
ICP	30	57	163	66.5	21.4536	25.0292	271	No	No	No	10	2650	49	Yes	27.5				30	26	9.3
ICP	30	52.5	158	64.5	21.0303	25.8372	253	No	Yes	No	10	2360	46	Yes	44.2				13	17	8
ICP	24	48	163	54	18.0662	20.3244	246	No	Yes	No	10	2600	46	Yes	52.5				22	24	13
ICP	28	60	160	69	23.4375	26.9531	266	No	No	No	10	2300	47	Yes	31				25	23	7.8
ICP	24	63	154	67	26.5643	28.251	279	No	No	No	10	3450	49	Yes	107.9				322	265	52.4
ICP	27	63	160	67	24.6094	26.1719	248	No	Yes	No	8	3700	44	Yes	28.5				9	14	5.3
ICP	30	51	157	60	20.6905	24.3418	279	No	No	No	10	2950	50	No	52				19	27	9.8
ICP	31	60	168	75	21.2585	26.5731	291	No	No	No	10	2000	52	No	18.8				10	15	null
ICP	30	59	159	68	23.3377	26.8977	272	No	No	No	10	2900	48	No	22.5				25	16	7.3
ICP	27	42	161	50	16.2031	19.2894	232	No	Yes	No	10	2750	42	Yes	61.2				249	143	38.5
ICP	27	null	null	65	null	null	252	Yes	Yes	No	10	2350	49	Yes	38.64				7	11	8.7
ICP	32	42.5	null	54	null	null	260	No	No	No	10	2700	44	No	16.3				20	21	9.2
ICP	19	55	164	65	20.4491	24.1672	254	No	Yes	No	9	3650	48	Yes	253.6				256	236	23
ICP	26	58	158	65	23.2335	26.0375	253	No	No	No	10	3300	44	Yes	72.8				15	16	7.3
ICP	37	55	161	66.5	21.2183	25.6549	179	Yes	Yes	No	8	2830	45	Yes	40.9				18	23	8.8
ICP	30	68	165	75	24.977	27.5482	278	No	No	No	10	3250	50	No	42.1				9	16	8.3
ICP	28	63	150	67	28	29.7778	264	No	No	No	10	2450	47	No	74.7				142	106	19.9
ICP	29	null	null	69	null	null	264	No	No	No	9	2600	50	Yes	109.6				236	136	30.67
ICP	30	53	158	58.5	21.2306	23.4337	270	No	No	No	10	2500	50	Yes	55.4				22	22	11.6
ICP	29	52	163	66	19.5717	24.841	254	No	Yes	No	10	3200	48	Yes	27.7				367	215	12.2
ICP	30	null	null	65	null	null	240	No	Yes	No	10	3100	46	Yes	85.21				31	15	8.8
ICP	25	null	null	58	null	null	258	No	Yes	No	10	2500	47	Yes	66.6				11	24	10.7
ICP	28	null	null	51	null	null	267	No	No	No	10	2900	46	No	58.2				25	31	24.2
ICP	24	48	155	60.5	19.9792	25.1821	264	No	No	No	10	2050	49	No	18.9				26	23	9.8
ICP	27	57	163	69	21.4536	25.9701	274	No	No	No	10	2200	49	No	27.3				117	73	9.9
ICP	29	48	157	58	19.4734	23.5304	242	No	Yes	No	10	2800	44	Yes	33.9				26	31	11.4
ICP	28	41	150	53	18.2222	23.5556	273	No	No	No	10	3200	47	No	17.2				211	150	9.7
ICP	23	50	157	59	20.2848	23.9361	247	Yes	Yes	No	10	2600	46	Yes	140.4				391	212	16.88
ICP	30	null	null	54	null	null	259	Yes	No	No	10	2750	48	No	47.8				402	236	35.7
ICP	29	52	155	65.5	21.6441	27.2633	242	No	Yes	No	10	2200	42	No	52.7				141	58	12.94
ICP	31	61.5	163	72	23.1473	27.0993	262	No	No	No	10	1950	46	No	67.7				18	24	19.21
ICP	26	49.5	156	63.5	20.3402	26.093	266	No	No	No	10	2500	49	No	29.7				97	61	14.03
ICP	30	null	163	64	null	24.0882	249	No	Yes	No	10	3500	45	Yes	53.9				14	17	9.8
ICP	37	49	163	61	18.4425	22.9591	250	No	Yes	No	8	2650	48	Yes	29.5				24	20	8.98
ICP	32	66	160	76.5	25.7812	29.8828	280	No	No	No	10	2300	null	No	19.6				340	334	5.8
ICP	24	37	152	48.5	16.0145	20.992	239	Yes	Yes	No	10	3400	41	Yes	51.9				8	18	9.96
ICP	25	42.5	156	50	17.4638	20.5457	231	Yes	Yes	No	10	2800	39	Yes	84.4				107	87	16.43
ICP	30	46.5	null	59	null	null	237	Yes	Yes	No	10	3550	40	Yes	75.2				11	16	8.3
ICP	25	44.5	null	52.5	null	null	233	Yes	No	Yes	10	1700	45	No	199.3				292	170	91.8
ICP	28	60.5	164	75.5	22.4941	28.0711	270	No	No	No	10	3200	null	No	83.6				19	21	7.1
ICP	28	50	155	62	20.8117	25.8065	284	No	No	No	10	2800	49	Yes	10.4				36	41	21.57
ICP	25	40	150	55	17.7778	24.4444	272	Yes	No	No	10	1750	47	Yes	17.3				179	171	65.62
ICP	24	42	155	50.5	17.4818	21.0198	268	Yes	No	No	10	3200	47	Yes	160.1				29	32	9.67
ICP	29	57	156.2	69	23.3621	28.2805	270	No	No	No	10	1600	48	No	51.7				373	288	11.6
ICP	29	42	160	57	16.4062	22.2656	244	No	Yes	No	10	3150	42	Yes	83.5				57	44	17.62
ICP	29	59.5	163	79.5	22.3945	29.9221	277	No	No	No	10	2650	48	No	16.4				21	18	7.5
HBV and abnormal ALT	32	47.5	165	61	17.4472	22.4059	281	No	No	No	10	3150	48	Yes	53.1	positive	medium	12045	423	179	9.6
HBV and abnormal ALT	35	55	160	68	21.4844	26.5625	282	Yes	No	No	10	3300	51	No	29.9	positive	medium	4200	29	32	6.2
HBV and abnormal ALT	34	60	158	72	24.0346	28.8415	218	Yes	Yes	No	8	3050	41	Yes	198.3	negitive	high	170000000	707	454	null
HBV and abnormal ALT	32	51	156.5	64.5	20.8229	26.3349	268	No	No	No	10	2730	49	No	28.4	positive	low	<100	20	21	8.3
HBV and abnormal ALT	37	58	150	64	25.7778	28.4444	260	No	No	No	10	3300	50	No	67.2	positive	high	27600000	190.95	123.8	6.6
HBV and abnormal ALT	32	63	170	78	21.7993	26.9896	219	Yes	Yes	No	10	3300	42	Yes	217.7	negitive	high	4680000	86	34	12.7
HBV and abnormal ALT	27	44.5	164	55	16.5452	20.4491	269	No	No	No	10	3200	50	No	26.9	positive	high	1170000	325	267	24.9
HBV and abnormal ALT	32	46	155	56.5	19.1467	23.5172	221	Yes	Yes	No	10	1600	43	Yes	229.8	negitive	high	159000000	650	662	149.9
HBV and abnormal ALT	39	56	157	59	22.719	23.9361	263	No	No	No	10	3150	50	No	38.9	positive	high	4040000	17	26	5.6
HBV and abnormal ALT	29	48	156.5	57	19.598	23.2727	233	Yes	Yes	No	10	2650	45	Yes	160.7	positive	medium	100000	27	23	230
HBV and abnormal ALT	33	54	168	65.5	19.1327	23.2072	245	No	Yes	No	9	3150	45	Yes	31.2	negitive	low	801	94	63	8
HBV and abnormal ALT	36	54	165	63	19.8347	23.1405	266	No	No	No	10	3050	46	Yes	14.9	negitive	low	<100	11	63	6
HBV and abnormal ALT	30	43	160	53.23	16.7969	20.793	254	No	Yes	No	10	2730	44	Yes	117.1	positive	high	4040000	40	30	4
HBV and abnormal ALT	30	48.7	null	57	null	null	252	Yes	Yes	No	10	3300	48	Yes	86.3	positive	medium	11100	228	458	148.3
HBV and abnormal ALT	29	60.5	null	68	null	null	225	No	Yes	No	1	3300	45	Yes	107.7	positive	medium	326000	668.1	1402.6	129
HBV and abnormal ALT	29	60	151	73	26.3146	32.0161	252	No	Yes	No	9	2400	47	Yes	68.8	positive	medium	9020	186	125	5
HBV and abnormal ALT	21	49.5	160	61.5	19.3359	24.0234	234	Yes	Yes	No	10	2050	41	Yes	135.4	positive	high	5950000	725	416	42.3
HBV and abnormal ALT	34	49	155	62.5	20.3954	26.0146	239	No	Yes	No	10	2400	43	Yes	57.6	positive	high	22900000	61	43	5
HBV and abnormal ALT	25	49	156	60	20.1348	24.6548	257	No	Yes	No	10	2800	44	Yes	48.5	positive	high	7100000	85	70	10
HBV and abnormal ALT	31	46	163	56	17.3134	21.0772	239	No	Yes	No	10	1950	43	Yes	105	positive	high	4700000	230	152	4
HBV and abnormal ALT	33	42.55	160	58	16.6211	22.6562	277	No	No	No	10	3700	51	No	63.6	negitive	high	91500000	521	678	15
HBV and abnormal ALT	39	49	158	60	19.6283	24.0346	257	No	Yes	No	10	2350	45	Yes	97.3	positive	high	15700000	70	56	5
HBV and abnormal ALT	29	54	null	69	null	null	207	Yes	Yes	No	10	1550	39	Yes	173	positive	medium	e5	2507	4030	151.2
HBV and abnormal ALT	24	54	160	70	21.0938	27.3438	279	No	No	No	10	2850	50	Yes	21.1	positive	high	14800000	18	12	6
HBV and abnormal ALT	31	48.5	null	60.5	null	null	221	Yes	Yes	null	10	1850	43	Yes	178.9	positive	high	158000000	1435.4	2259.4	76.7
HBV and abnormal ALT	37	64	160	75	25	29.2969	264	No	Yes	No	10	2800	48	No	16.1	negitive	medium	55700	672	566	11.6
HBV and abnormal ALT	31	58	160	68	22.6562	26.5625	252	No	Yes	No	10	2550	46	Yes	62.4	positive	high	1.43e+56	557	306	11
HBV and abnormal ALT	37	null	null	58	null	null	233	No	Yes	No	10	2050	45	Yes	145.8	negitive	medium	292000	1085	439	13
HBV and abnormal ALT	38	null	null	63	null	null	239	No	Yes	No	10	2300	45	Yes	142	positive	high	493000000	292	430	43.6
HBV and abnormal ALT	26	50	null	60	null	null	273	Yes	No	No	6	3300	50	Yes	14.8	negitive	medium	20000	166	713	151.6
HBV and abnormal ALT	29	65	158	68	26.0375	27.2392	212	No	Yes	No	10	1550	40	Yes	215.7	positive	high	30400000	1357	2340	39.8
HBV and abnormal ALT	28	46	155	58	19.1467	24.1415	229	No	Yes	No	10	1900	44	Yes	95.6	negitive	low	<100	17	21	7
HBV and abnormal ALT	26	52	159	69	20.5688	27.2932	257	Yes	Yes	No	10	2750	49	Yes	63.1	positive	high	180000000	935.6	624	14.1
HBV and abnormal ALT	37	54	null	68	null	null	258		Yes	No	10	3250	49	Yes	56.4	negitive	high	112000000	257	262	13
HBV and abnormal ALT	29	53	159	65	20.9644	25.711	251	Yes	Yes	No	10	3150	47	Yes	225	positive	high	88100000	639	821	42.7
HBV and abnormal ALT	36	37	140	43.5	18.8776	22.1939	232	No	Yes	No	10	1950	47	Yes	144.1	negitive	high	27300000	480	490	9
HBV and abnormal ALT	31	57.5	157	68	23.3275	27.5873	276	Yes	No	No	10	3150	52	No	67.3	positive	high	1000000	213	245.9	15
HBV and abnormal ALT	26	51.5	null	63.5	null	null	248	No	Yes	No	10	2700	47	Yes	134.3	positive	medium	22800	261	121	133.7
HBV and abnormal ALT	29	48	153	58	20.5049	24.7768	224	Yes	Yes	No	10	1700	50	Yes	197.3	positive	high	25100000	491	528	16
HBV and abnormal ALT	27	55	null	63	null	null	249	Yes	Yes	No	10	2500	46	Yes	126.5	positive	high	98400000	562	570	16.3
HBV and abnormal ALT	30	46	156	51	18.902	20.9566	233	Yes	Yes	No	10	2170	44	Yes	60.4	negitive	high	17300000	1081	754	25.7
HBV and abnormal ALT	36	61	null	67.5	null	null	238	No	Yes	No	10	2300	46	Yes	53.7	negitive	medium	122000	976.4	777.3	61.8
HBV and abnormal ALT	30	51	null	63	null	null	262	No	No	No	10	2950	48	Yes	31.5	negitive	high	3480000	981	782	7
HBV and abnormal ALT	29	57.5	165	61.5	21.1203	22.5895	228	Yes	Yes	No	8	2050	45	Yes	95	positive	high	57200000	446	246	7
HBV and abnormal ALT	33	50	156	59	20.5457	24.2439	252	Yes	Yes	No	9	2350	47	Yes	71.3	positive	high	145000000	178	143	32
HBV and abnormal ALT	25	42.5	156	52	17.4638	21.3675	219	Yes	Yes	No	10	1700	41	Yes	218.6	positive	high	1750000	548	578	13
HBV and abnormal ALT	28	50	157	61	20.2848	24.7475	261	No	No	No	10	2700	48	No	61.2	positive	high	13200000	187	126	8.7
HBV and abnormal ALT	25	54	165	65	19.8347	23.8751	250	Yes	Yes	No	10	2650	46	Yes	72.1	positive	high	11000000	231	277	12
HBV and abnormal ALT	33	54	155	64	22.4766	26.6389	215	No	Yes	No	10	2050	45	Yes	200.6	positive	medium	4120	342.9	129.7	7.9
HBV and abnormal ALT	30	null	null	50	null	null	255	No	Yes	No	10	2600	48	Yes	24.4	negitive	high	2590000	589	472	27.4
HBV and abnormal ALT	26	54	160	69	21.0938	26.9531	276	No	No	No	8	3550	50	Yes	87.5	negitive	high	74900000	319	302	12.9
HBV and abnormal ALT	28	57.5	159	74	22.7444	29.271	255	Yes	Yes	No	10	3250	51	Yes	169.1	positive	medium	15700	559	557	345.7
HBV and abnormal ALT	23	47	156	73.5	19.313	30.2022	261	No	No	No	10	3200	50	No	39.2	positive	high	1780000	22	34	5.7
HBV and abnormal ALT	27	49	null	59	null	null	245	No	Yes	No	10	2150	45	Yes	66.2	positive	high	70200000	358	271	20
HBV and abnormal ALT	25	46.5	156	61	19.1075	25.0657	275	Yes	No	No	10	2700	49	Yes	62.1	positive	high	15000000	1312	1023	29.5
HBV and abnormal ALT	29	null	null	56.5	null	null	268	No	No	No	10	3050	50	Yes	68.2	positive	high	7200000	372	378	1.4
HBV and abnormal ALT	23	59	170	69	20.4152	23.8754	239	No	Yes	No	10	2300	46	Yes	91.3	positive	high	30600000	131	82	14.6
HBV and abnormal ALT	23	46	158	56	18.4265	22.4323	254	No	Yes	No	10	2550	45	Yes	106.2	negitive	high	65300000	944	816	34.7
HBV and abnormal ALT	25	null	null	54	null	null	236	Yes	Yes	No	10	1900	44	Yes	162.1	positive	high	23800000	628	4340	25.4
HBV and abnormal ALT	34	57.5	155	71	23.9334	29.5525	245	Yes	Yes	No	10	2530	44	Yes	114.8	negitive	medium	725000	41	52	10.3
HBV and abnormal ALT	19	41.5	null	51	null	null	225	Yes	Yes	No	8	1775	40	Yes	377.7	positive	high	22200000	880	513	19.4
HBV and abnormal ALT	35	68	167	77	24.3824	27.6095	248	No	Yes	Yes	null	2500	45	No	99.7	positive	high	5070000	148	53	16.5
HBV and abnormal ALT	31	51	160	61.5	19.9219	24.0234	234	Yes	Yes	Yes	null	2000	42	No	155.5	negitive	high	34800000	639	269	11
HBV and abnormal ALT	29	null	null	64.5	null	null	271	No	No	No	10	3000	47	No	30.4	positive	medium	266000	70	46	7.5
HBV and abnormal ALT	28	47	163	59	17.6898	22.2063	280	No	No	No	10	3450	49	Yes	17.3	positive	high	9430000	103	153	7
HBV and abnormal ALT	33	43.5	159	51	17.2066	20.1733	226	Yes	Yes	No	10	2040	41	Yes	71.7	positive	high	449000000	145	119	8.6
HBV and abnormal ALT	34	49	159	65.5	19.3821	25.9088	234	No	Yes	No	9	1850	41	Yes	78.4	positive	high	300000000	181	308	17
HBV and abnormal ALT	29	55	157	54	22.3133	21.9076	232	Yes	Yes	No	9	2370	44	Yes	92.8	positive	high	3610000	223.7	203	87.5
HBV and abnormal ALT	33	47.5	157	60	19.2706	24.3418	246	No	Yes	No	10	2800	48	Yes	101.5	positive	medium	272000	312	230	11.6
HBV and abnormal ALT	23	null	167	58	null	20.7967	247	No	Yes	No	8	2100	45	Yes	44.7	positive	high	＞1.7e8	305	171	5.6
HBV and abnormal ALT	36	57.4	156	67	23.5865	27.5312	273	No	No	No	8	2700	46	Yes	78.1	positive	high	＞1.7e8	1141	753	43.5
HBV and abnormal ALT	29	47	158	55	18.8271	22.0317	267	No	No	No	10	2700	47	No	80.1	positive	high	＞1.7e8	261	221	9.1
HBV and abnormal ALT	34	null	null	null	null	null	269	No	No	No	10	3550	48	No	86.9	negitive	high	3200000	394	181	11.4
HBV and abnormal ALT	34	52	159	60	20.5688	23.7332	231	Yes	Yes	No	10	2300	46	Yes	115.1	positive	medium	352000	116	67	19
HBV and abnormal ALT	29	null	null	62	null	null	242	No	Yes	No	9	2200	40	Yes	53.2	positive	high	38900000	198	232	6.5
HBV and abnormal ALT	30	null	150	62.7	null	27.8667	266	No	No	No	10	2650	48	No	15.7	positive	high	15100000	363	227	11.9
HBV and abnormal ALT	24	41	154	47	17.2879	19.8178	280	No	No	No	10	2300	45	Yes	26.4	positive	high	24000000	360	218	10.5
HBV and abnormal ALT	27	49	157	59.5	19.8791	24.1389	246	Yes	Yes	No	10	2700	46	Yes	69.6	positive	medium	16600	871	405	69.6
HBV and abnormal ALT	33	53	null	63.5	null	null	231	Yes	Yes	No	9	2650	43	Yes	91.2	positive	high	2590000	298	263	16.5
HBV and abnormal ALT	40	50	154	59	21.0828	24.8777	251	No	Yes	No	10	2500	47	Yes	47.64	negitive	high	2330000	80	122	20
HBV and abnormal ALT	29	59.5	163.5	69	22.2578	25.8115	259	Yes	No	No	10	2700	47	No	115.7	positive	medium	466000	300	203	11.3
HBV and abnormal ALT	23	null	null	50.8	null	null	222	No	Yes	No	10	1850	44	Yes	80.39	positive	medium	116000	314.58	190.05	214.1
HBV and abnormal ALT	27	46	null	52.5	null	null	248	Yes	Yes	No	10	2500	44	Yes	69.8	positive	high	3940000	862	526	20.8
HBV and abnormal ALT	23	67.5	null	72	null	null	264	No	No	No	10	2200	47	Yes	35.4	negitive	low	605	127	167	34.7
HBV and abnormal ALT	30	57	null	67	null	null	253	No	Yes	No	10	2400	45	Yes	66	positive	high	10100000	517	309	23.7
HBV and abnormal ALT	29	null	null	60	null	null	286	No	No	No	10	3100	50	No	68.5	negitive	high	2070000	168	723	15.5
HBV and abnormal ALT	26	null	null	68	null	null	289	No	No	No	10	3200	48	No	47.3	negitive	medium	50100	501	245	16.9
HBV and abnormal ALT	31	53.5	164	63.5	19.8914	23.6095	269	Yes	No	No	10	3400	51	Yes	215.1	negitive	medium	1500	524	1122	52.26
HBV and abnormal ALT	29	55.5	164	62.5	20.635	23.2377	268	No	No	No	10	3000	49	Yes	70.6	positive	low	703	150	155	11.3
HBV and abnormal ALT	30	48	160	62	18.75	24.2188	240	Yes	Yes	No	8	2400	43	Yes	73.3	positive	high	10000000	382	362	110.9
HBV and abnormal ALT	30	60	165	68.5	22.0386	25.1607	238	Yes	Yes	No	10	2150	42	Yes	164.3	positive	high	262000000	575	361	12
HBV and abnormal ALT	25	52	163	60.5	19.5717	22.7709	223	Yes	Yes	No	10	1950	44	Yes	240.6	positive	high	2900000	417	559	36.39
HBV and abnormal ALT	41	51	156	64	20.9566	26.2985	252	No	Yes	No	10	2600	47	No	50.5	positive	high	36000000	187	104	5.1
HBV and abnormal ALT	23	40	156	45	16.4366	18.4911	214	Yes	Yes	No	10	1550	40	Yes	188.2	positive	medium	21000	464	484	25
HBV and normal ALT	31	55	168	75	19.487	26.5731	281	No	No	No	10	3750	52	No	16.8	negitive	high	9700000	19	23	7.1
HBV and normal ALT	37	53	158	62	21.2306	24.8358	265	No	No	No	10	3100	51	No	50.3	negitive	medium	42200	18	20	4.9
HBV and normal ALT	28	48	158	57	19.2277	22.8329	268	No	No	No	10	2950	49	No	15.4	negitive	low	＜100	9	20	16
HBV and normal ALT	41	58	161	73	22.3757	28.1625	275	No	No	No	10	2750	46	No	13.4	negitive	low	＜100	8	15	5.5
HBV and abnormal ALT	33	53	157	64	21.5019	25.9645	255	No	No	No	10	2350	45	Yes	54.2	positive	high	5690000	51	36	5.3
HBV and normal ALT	30	47	155	55	19.563	22.8928	273	No	No	No	10	3000	48	No	11.2	positive	medium	149000	32	23	5.2
HBV and normal ALT	29	52	158	59	20.83	23.634	245	No	Yes	No	10	2900	49	No	19.2	negitive	low	＜100	13	19	2.9
HBV and normal ALT	35	46	158	60	18.4265	24.0346	272	No	No	No	10	3750	49	No	30.8	negitive	low	＜100	10	17	6.7
HBV and normal ALT	29	46	163	61.5	17.3134	23.1473	245	Yes	No	No	10	2950	51	Yes	59.1	negitive	low	＜100	17	21	4.8
HBV and normal ALT	29	45	158	63	18.026	25.2363	269	No	No	No	10	3100	50	No	16.6	negitive	medium	100000	31	23	7
HBV and normal ALT	27	60	163	67	22.5827	25.2174	266	No	No	No	10	3650	52	Yes	25.9	negitive	low	＜100	20	19	7
HBV and abnormal ALT	30	48	156	60	19.7239	24.6548	262	No	No	No	10	2700	48	No	30.2	positive	high	8890000	46	27	6
HBV and normal ALT	38	55	161	71	21.2183	27.3909	271		No	No	10	3400	50	No	19.4	negitive	low	＜100	98	65	3.8
HBV and normal ALT	34	47	153	57.5	20.0777	24.5632	271	No	No	No	10	3000	48	No	10.7	negitive	low	＜100	21	28	4.2
HBV and normal ALT	30	49	164	57	18.2183	21.1927	277	No	No	No	10	3500	51	No	42.5	negitive	low	＜100	13	20	4.4
HBV and normal ALT	24	41	153	53	17.5146	22.6409	242	No	Yes	No	10	2000	45	Yes	68.5	negitive	low	＜100	8	12	4.6
HBV and normal ALT	26	46	160	60	17.9688	23.4375	281	No	No	No	10	3100	49	Yes	17.2	positive	high	119000000	25	23	4.5
HBV and normal ALT	35	73	160	79.2	28.5156	30.9375	265		No	No	10	2950	50	No	27.7	negitive	low	729	13	17	2.7
HBV and normal ALT	34	56	163	75	21.0772	28.2284	275	No	No	No	10	3050	50	No	25.4	positive	high	20800000	10	21	5.3
HBV and abnormal ALT	33	51	164	64	18.9619	23.7954	273	No	No	No	10	3000	49	No	108.8	positive	high	174000000	189	168	7.1
HBV and abnormal ALT	28	41	153	49	17.5146	20.9321	277	No	No	No	10	2900	49	No	286	positive	high	13100000	2852	3738	98.9
HBV and normal ALT	27	41	157.5	48	16.5281	19.35	241	No	Yes	No	10	2350	44	Yes	111.3	negitive	low	39.1	7	15	5.5
HBV and normal ALT	27	48	163	57	18.0662	21.4536	266	No	No	No	10	3050	49	No	41.4	positive	high	1100000	13	20	4
HBV and normal ALT	32	55	168	78	19.487	27.6361	262	No	No	No	10	3100	50	No	31.6	negitive	low	<100	13	16	3.9
HBV and normal ALT	33	49	163	61	18.4425	22.9591	274	No	No	No	10	3300	50	No	11.8	positive	high	90600000	18	32	6.1
HBV and abnormal ALT	29	41	150	55	18.2222	24.4444	266	No	No	No	10	2750	49	Yes	16.1	positive	high	148000000	58	46	3.1
HBV and normal ALT	33	52	165	60	19.1001	22.0386	268		No	No	10	2600	47	No	40.4	negitive	low	<100	17	18	3.1
HBV and normal ALT	36	58	159	69	22.9421	27.2932	274	Yes	No	No	10	2950	49	Yes	35	negitive	low	<100	13	19	4.5
HBV and abnormal ALT	36	46.5	160	60	18.1641	23.4375	257		Yes	No	10	2800	47	No	11.8	negitive	high	30700000	187	167	6
HBV and abnormal ALT	41	39	148	46	17.805	21.0007	263	No	No	No	10	2300	42	Yes	32.8	negitive	high	2280000	40	42	5.8
HBV and abnormal ALT	33	39	154	48.5	16.4446	20.4503	262	No	No	No	10	2450	45	Yes	66	positive	high	1780000	105	70	9.7
HBV and normal ALT	32	44	158	54	17.6254	21.6311	254	Yes	Yes	No	10	2700	46	Yes	56.5	negitive	low	<100	19	22	5.4
HBV and abnormal ALT	37	61	162	80	23.2434	30.4832	270	No	No	No	10	3300	47	No	254.3	positive	high	230000000	440	408	9.3
HBV and normal ALT	26	48	159	57	18.9866	22.5466	260	No	No	No	10	2600	48	No	56.4	negitive	low	<100	7	14	4.9
HBV and normal ALT	26	63	156	68	25.8876	27.9421	268	No	No	No	10	3000	48	No	23.8	negitive	medium	15000	8	12	4.5
HBV and abnormal ALT	30	46	157	57	18.662	23.1247	246	No	Yes	No	10	2550	48	Yes	95.3	positive	high	＞1.7e8	79	52	5
HBV and normal ALT	35	53	158	63	21.2306	25.2363	267	No	No	No	10	3200	51	No	32.4	negitive	low	<100	27	20	7.6
HBV and normal ALT	26	45	154	56	18.9745	23.6128	255	No	No	No	10	2700	44	Yes	61.4	negitive	low	<100	8	16	3.4
HBV and normal ALT	35	52	158	68	20.83	27.2392	268	Yes	No	No	10	2800	48	No	29.1	negitive	low	<100	4	18	4.7
HBV and normal ALT	33	58	158	70	23.2335	28.0404	240	No	Yes	No	10	1800	41	Yes	23.3	negitive	low	<100	9	11	5.9
HBV and normal ALT	32	67	158	78	26.8386	31.245	278	No	No	No	10	2900	47	No	20.7	negitive	low	<100	37	68	7.8
HBV and normal ALT	38	54	164	68	20.0773	25.2826	267	No	No	No	10	3300	50	No	58	negitive	high	1970000	20	21	8.1
HBV and normal ALT	37	65	170	83	22.4913	28.7197	273	No	No	No	10	2950	49	No	45.7	negitive	low	<100	13	16	7.6
HBV and normal ALT	27	51	157	67	20.6905	27.1816	280	No	No	No	10	3700	52	No	33.3	positive	medium	1570	18	18	5
HBV and normal ALT	32	46	158	64	18.4265	25.6369	269	No	No	No	10	3050	49	Yes	30.4	negitive	low	<100	16	17	6.9
HBV and normal ALT	36	44	160	60	17.1875	23.4375	262	No	No	No	10	2700	49	Yes	18.6	negitive	low	<100	78.8	47	10.3
HBV and normal ALT	32	45	159	53.5	17.7999	21.1621	262	No	No	No	10	2750	49	Yes	68.8	positive	high	153000000	26	28	12.8
HBV and abnormal ALT	28	54	156	65	22.1893	26.7094	288	Yes	No	No	10	3200	51	No	24.4	positive	high	3350000	387	184	6.5
HBV and normal ALT	26	59	null	73	null	null	232	No	No	No	10	2100	41	Yes	154.8	positive	high	2.54e7(外院)	33	51	9.3
HBV and abnormal ALT	25	55	160	67	21.4844	26.1719	247	No	No	No	10	2500	47	Yes	125	positive	high	＞1.7e8	56	26	6.5
HBV and normal ALT	29	48	155	60	19.9792	24.974	262	No	No	No	10	3150	50	No	78.4	negitive	low	＜100	18	23	6.8
HBV and normal ALT	27	52.5	null	68.5	null	null	254	No	Yes	No	10	2550	50	Yes	42.7	negitive	low	599	42	15	4.2
HBV and abnormal ALT	20	58	null	73	null	null	259	No	No	No	10	2850	47	No	45.9	positive	high	12600000	89.7	98.8	9.6
ICP	28	44	154	61	18.5529	25.721	242	No	Yes	No	10	2650	45	Yes	18.9			/	6	15	7.3
HBV and abnormal ALT	35	50	158	58.5	20.0288	23.4337	252	No	Yes	No	10	2400	49	Yes	51.8	positive	high	1530000	46	25	6.1
HBV and normal ALT	39	46	155	55	19.1467	22.8928	240	No	Yes	No	10	1800	41	Yes	61.6	positive	high	＞1.2e7	44	22	5.9
HBV and normal ALT	29	57.5	148	65	26.2509	29.6749	237	No	No	No	10	2150	40	Yes	269.7	negitive	low	68	198	148	39.4
HBV and normal ALT	27	59	164	69	21.9363	25.6544	239	No	Yes	No	10	2300	44	Yes	45.8	negitive	low	＜100	9	12	9.9
HBV and normal ALT	23	46	161	59	17.7462	22.7615	263	No	No	No	10	3200	49	No	73.2	negitive	low	＜100	51	51	17.1
HBV and normal ALT	22	75	165	82.5	27.5482	30.303	264	No	No	No	10	3300	50	Yes	66.8	negitive	low	200	9	21	9.2
HBV and normal ALT	24	55.9	155	65	23.2674	27.0552	284	No	No	No	10	3400	51	No	20.4	negitive	low	307	7	14	7.4
HBV and abnormal ALT	31	42	null	57	null	null	208	No	Yes	No	8	1500	40	Yes	82.5	positive	high	17600000	71	41	8.4
HBV and normal ALT	22	null	null	50	null	null	264	No	No	No	10	1700	43	No	44.7	negitive	medium	2110	15	28	7.1
HBV and normal ALT	25	45	156	67	18.4911	27.5312	246	Yes	Yes	No	8	2650	48	Yes	99	positive	low	5480	11	26	4.7
HBV and normal ALT	31	53	161	72	20.4467	27.7767	286	Yes	No	No	10	3600	53	No	35.5	negitive	low	249	16	28	8.5
HBV and normal ALT	26	45	164	64	16.7311	23.7954	271	No	No	No	10	3200	52	No	82	positive	medium	3430	77	49	10.5
HBV and normal ALT	30	43.5	null	53.5	null	null	254	No	Yes	No	10	2500	47	Yes	47	negitive	medium	1810	18	19	7.9
HBV and abnormal ALT	32	55	162	70	20.9572	26.6728	254	Yes	Yes	No	10	3100	50	Yes	33.3	positive	medium	12800	49	52	7
HBV and normal ALT	35	52	160	60.5	20.3125	23.6328	270	No	No	No	9	2900	48	No	62.3	negitive	low	＜100	11	16	11.7
HBV and abnormal ALT	21	54	null	65	null	null	267	No	No	No	10	2850	49	No	37.7	positive	high	26000000	165	97	15.1
HBV and normal ALT	29	42.5	155	50	17.6899	20.8117	218	Yes	Yes	No	10	1500	35	Yes	138.4	negitive	low	<100	22	20	13.29
HBV and normal ALT	36	41	154	48	17.2879	20.2395	244	No	Yes	No	10	2200	44	Yes	50.1	negitive	low	342	12	17	11.2
HBV and normal ALT	36	52.5	163	66	19.7599	24.841	262	No	No	No	10	3250	49	Yes	27.1	negitive	medium	3180	21	22	10.2
HBV and normal ALT	38	null	null	null	null	null	209	No	Yes	No	9	1600	38	Yes	43.9	positive	medium	223000	27	26	13.1
HBV and normal ALT	30	56.5	156	64	23.2166	26.2985	230	Yes	Yes	No	10	2000	42	Yes	123.1	negitive	low	<100	17	16	6.8
HBV and normal ALT	26	55	null	69	null	null	null	null	null	null	null	null	null	null	67.1	negitive			32	30	11.1
HBV and normal ALT	31	52	168	63	18.424	22.3214	null	null	null	null	null	null	null	null	31.3	negitive	medium	20000	16	15	11.2
HBV and normal ALT	40	49	163	52.5	18.4425	19.7599	null	null	null	null	null	null	null	null	null	negitive	low	<100	null	null	null
HBV and normal ALT	27	51	157	57	20.6905	23.1247	null	null	null	null	null	null	null	null	null	positive			30	16	13.6
HBV and normal ALT	31	64	160	72	25	28.125	null	null	null	null	null	null	null	null	57.8	positive	high	10000000	21	11	7.6
HBV and normal ALT	38	null	null	null	null	null	251	No	No	No	10	2650	49	No	60.7	negitive	low	548	129	177	20
HBV and normal ALT	29	68.5	160	78.5	26.7578	30.6641	267	No	No	No	10	3150	48	No	24.6	negitive	medium	2220	19	21	7.4
HBV and normal ALT	24	54	163	69	20.3244	25.9701	262	No	No	No	10	3300	52	No	44	positive	high	9230000	23	28	9.7
HBV and normal ALT	25	null	null	65	null	null	265	No	No	No	10	3050	48	No	48.7	negitive	medium	12000	19	47	9.2
HBV and normal ALT	28	null	null	62	null	null	262	No	No	No	10	2730	45	No	25.7	negitive	medium	3150	19	34	7.1
HBV and normal ALT	31	48.5	159	63.5	19.1844	25.1177	276	No	No	No	10	3300	49	No	50.3	positive	medium	12470	12	22	12.6
HBV and normal ALT	33	60	152	65.5	25.9695	28.3501	267	No	No	No	10	3300	50	Yes	33.2	negitive	low	<100	15	15	6.4
HBV and normal ALT	29	34	148	47	15.5223	21.4573	280	No	No	No	10	3250	51	No	22.3	positive	high	1180000	19	23	6.5
HBV and normal ALT	31	53	162	61	20.1951	23.2434	257	No	Yes	No	10	2950	46	Yes	54.6	negitive	low	<100	18	21	7.3
HBV and normal ALT	30	43	158	55	17.2248	22.0317	266	Yes	No	No	10	2750	47	No	54.6	negitive	low	<100	16	15	6.5
HBV and normal ALT	30	46	165	49	16.8962	17.9982	245	No	Yes	No	10	2150	43	Yes	117	positive	medium	40000	20	28	7.3
HBV and normal ALT	32	60	158	70	24.0346	28.0404	266	No	No	No	10	3250	48	No	41.9	positive	high	70600000	29	25	4.7
HBV and normal ALT	42	47	164	58	17.4747	21.5645	272	No	No	No	10	3600	50	Yes	67.4	negitive	medium	8180	13	29	9.2
HBV and normal ALT	24	49	163	60	18.4425	22.5827	268	No	No	No	10	2700	47	No	41.5	negitive	low	<100	17	27	4.4
HBV and normal ALT	29	57	160	69.5	22.2656	27.1484	271	No	No	No	10	3000	48	No	14.6	negitive	medium	2220	19	27	5.34
HBV and normal ALT	36	53	161	64	20.4467	24.6904	261	No	No	No	10	3000	50	Yes	71.8	negitive	medium	4260	20	25	7.5
HBV and normal ALT	35	55	177	65	17.5556	20.7476	250	No	Yes	No	9	2800	48	Yes	114.9	negitive	high	1180000	18	21	10.1
HBV and abnormal ALT	32	60	158	70	24.0346	28.0404	266	No	No	No	10	3250	48	No	41.9	positive	high	70600000	29	25	4.7
This is the raw data of our study.
